# Supplementary material for: NXN Gene Epigenetic Changes in an Adult Neurogenesis Model of Alzheimer’s Disease
Source: Cells. 2022 Mar 22;11(7):1069. doi: 10.3390/cells11071069 (PMC8998146; doi:10.3390/cells11071069)
Supplement: Supplementary file 1 [file cells-11-01069-s001.zip]

Archive with 3 entries (3 files):
- Supplementary Table S1.pdf
- Supplementary Figure S1.pdf
- Supplementary Figure S2.pdf
